# Supplementary material for: Quinolinic Acid Responses during Interferon-α-Induced Depressive Symptomatology in Patients with Chronic Hepatitis C Infection - A Novel Aspect for Depression and Inflammatory Hypothesis
Source: PLoS One. 2015 Sep 14;10(9):e0137022. doi: 10.1371/journal.pone.0137022 (PMC4569409; doi:10.1371/journal.pone.0137022)
Supplement: S1 Dataset — (XLSX) [file pone.0137022.s002.xlsx]

## Sheet: Tabelle1
gender	age	quinolinic acid base	quinolinic acid 1 month	quinolinic acid 3 months	quinolinic acid 6 months	quinolinic acid 9 months	quinolinic acid 3 months after IFN therapy	HAMD-17 baseline	HAMD-17 1 month	HAMD-17 3 months	HAMD-17 6 months	HAMD-17 9 months	HAMD-17 3 months after IFN therapy	kynurenine baseline	kynurenine 1 month	kynurenine 3 months	kynurenine 6 months	kynurenine 9 months	kynurenine 3 months after IFN therapy	tryptophan baseline	tryptophan 1 month	tryptophan 3 months	tryptophan 6 months	tryptophan 9 months	tryptophan 3 months after IFN therapy	IDO activity baseline	IDO activity 1 month	IDO activity 3 months	IDO activity 6 months	IDO activity 9 months	IDO 3 months after IFN therapy
2	23	445.9	731.5	726.5	681.5	679	475.7	3	6	3	4	5	0	2.25	3.14	4.51	4.31	3.74	3.35	56.89	54.88	57.75	56.65	52.57	76.33	0.04	0.057	0.078	0.076	0.071	0.043
2	54	390.8	518.6	521.9	527.6	714.3	363.8	3	3	6	5	5	4	1.58	3.04	2.81	2.57	3.58	1.94	48.17	51.55	56.68	45.75	46.46	51.27	0.033	0.059	0.049	0.056	0.077	0.037
1	50	716.5	743	666.8	636.7		501	7	6	15	15		2	1.93	1.83	1.83	2.17		1.93	64.41	48.07	40.5	50.72		64.41	0.029	0.038	0.045	0.043		0.029
1	48		379.9	442.9	460.8	491.1	386.2	1	0	3	0	1	3	2.68	1.83	1.94	2.02	2.23	2.81	54	46.82	39.53	41.24	43.57	50.68	0.05	0.039	0.049	0.049	0.051	0.055
2	62	532.8	541.6	596.9	639.4	820.6	629.9	5	7	12	13	17	7	2.68	3.12	2.55	3.5	3.24	2.85	57.61	51.13	28.17	40.82	37.59	50.61	0.047	0.061	0.091	0.086	0.086	0.056
1	58	630.6	648.4				671.5	0	1	2	2	1		2.51	3.87	3.73	3.97	3.24		32.57	50.6	41.21	31.16	31.92		0.077	0.076	0.09	0.127	0.101
2	52		700.4	584.9	570.1	528	580.5	3	11	16	16	11	2	3.04	3.04	2.87	2.7	2.53		50.76	46.32	36.66	40.01	39.16		0.059	0.058	0.078	0.067	0.064
1	25	400.8	585.3	650.1	650.6		604.6	0	14	4	0		6	1.6	3	2.32	2.48		2.09	49.21	46.51	43.19	47.55			0.032	0.064	0.053	0.052		0.042
2	46	518.2	557				591	0	1				0	2.46	2.32				2.95	47.18	57.77				56.25	0.052	0.04				0.052
2	43	676.3	411.6	508.5	492.9		385	0	2	2	2		0	3.47	1.82	2.03	2.14		2.83	50.97	45.15	44.6	51.23		61.47	0.068	0.04	0.045	0.041		0.046
2	59	420.4	503.6	483.2	396.2	479.9	306.1	0	5	16	3	2	2	3.05	3.16	2.5	2.46	2.82	1.73	65.98	57.8	51.2	44.21	52.38	49.49	0.046	0.055	0.049	0.056	0.054	0.034
2	29	271.5	232.9	245.8			239.3	0	0	0			0	1.55	1.43	1.35			1.2	59.6	56.07	56.44	51.52			0.026	0.026	0.024			0.023
2	67	569	538.4	546.8	476.5		607	1	4	3	2		1	2.59	2.83	2.33	2.04		2.64	60.15	50.09	41.92	44.82		58.13	0.043	0.056	0.056	0.045		0.045
1	37	377.5	404.3	703.5	572.7	522.7		0	2	1	0	0	0	1.4	1.97	2.18	3.26	3.38		31.88	33.12	33.72	42.75	27.83		0.044	0.059	0.064	0.076	0.121
2	59	584.2	543.6	592	660.8	603.5	685.2	0	0	3	0	0	0	2.53	2.29	2.76	3.18	2.95	3.26	52.76	40.02	38.8	42.54	42.02	45.14	0.048	0.057	0.071	0.075	0.07	0.072
1	42	623.2	537.3	458.4	1263.6	1598	988.8	4	4	8	14	16		2.89	2.5	2.8	3.94	3.82		60.81	52.33	51.01	63.36	55.84		0.048	0.048	0.055	0.058	0.068
1	49	485.8	491.2	480	1578.3		563.1	1	8	6	15		0	2.6	2.59	2.79	3.13		2.65	72.61	60.11	63.33	45.02		55.77	0.036	0.043	0.044	0.07		0.047
1	52	528.4	472.8	586.2	857.1	715.3		12	18	21	21	15		1.86	2.18	2.84	2.41	2.88		59.88	49.79	45.45	36.66	46.05		0.031	0.047	0.062	0.079
2	45	364.3	483.3	424.9	467	422.2	360.7	1	16	5	2	3	1	1.74	2.63	2.69	2.62	2.63	2.35	42.52	42.19	36.86	40.96	37.3	51	0.041	0.062	0.073	0.064	0.071	0.046
1	55	343.9	385.6	372.8	395.5	346.9	313.8	5	22	11	10	13	1	2.4	2.37	2.4	2.64	3.03	2.12	54.41	46.61	43.7	42.22	43.77	49.71	0.044	0.055	0.063	0.069		0.043
2	34	244.2	408.5	342.9	479.8		317.7	6	12	7	14		3	2.12	2.23	2.51	2.69		1.9	60.94	45.85	45.8	44.54		55.18	0.035	0.049	0.055	0.06		0.034
1	25	584.6	599.4	611.2	447.2		773.1	3	11	14	14		5	2.53	2.4	3.56	3.35		2.96	64.91	46.56	55.62	54.4		71.63	0.039	0.052	0.064	0.061		0.041
1	68	489.7	450.3				654.2	4	11	13				2.92	2.96				3.77	51.78	54.74				60.78	0.056	0.054				0.062
1	26	708.5	646.8	499			373	5	9	6			2	2.23	2.06	2.33			2	42.34	41.43	53.45			48.39	0.053	0.049	0.043			0.041
2	40	619.3	866.7	910.7	685.3	852.4	554.6	6	11	7	13	13	6	2.53	3.38	4.06	2.92	3.52		55.11	77.66	6.07	51.28	71		0.046	0.044	0.061	0.057	0.05
2	42	489.3	558	407.5				0	5	1				2.32	2.41	2.3				68.23	47.37	38.07				0.034	0.051	0.06
2	55	950.1	686.4	869.7	896.3	945.1	712.5	2	10	2	6	9	2	5.29	2.96	3.9	3.35	3.31	3.96	62.41	61.46	62.21	59.93	60.89	58.02	0.085	0.048	0.063	0.056	0.054	0.068
2	62	767.8	529.9					3	7					2.36	3.01					45.4	53.64					0.051	0.056
2	42	562.5	615.5	575.6	585.5		494.9	3	0	0	0		0	2.88	3.15	3.46	2.79		3.15	54.21	50.54	48.02	41.04		56.78	0.053	0.068	0.062	0.072		0.052
2	36	383.9	416.7	343.3	291.6		266.9	0	10	4	4		0	2.45	2.32	2.19	2.02		2.62	54.52	51.41	38.71	45.4		58.89	0.049	0.045	0.057	0.044		0.044
2	31	309.6	352.1	305.8			287.8	3	17	17			8	1.8	1.47	1.68			1.68	60.31	52.71	49.61			60.35	0.03	0.028	0.034			0.027
2	60	579.2	569.8	638.7			633	3	6	14			14	2.6	2.7	2.99			2.56	53.65	48.95	50.39			48.8	0.048	0.055	0.059			0.052
1	52	591.8	492.8	571.6			308.5	12	15	25			11	3.48	2.7	3.26				61.48	52.09	44.48				0.057	0.052	0.073
1	63	637	776.3	831.3			569	2	3	0	2	1		2.73	3.27	3.59	3.86			53.25	47.94	51.9	44.77			0.051	0.068	0.069	0.086
2	46	526.5	658.5	368.2	397.1	391.8		2	4	0	0	0		1.96	2.75	2.09	2.47	3.62		56.68	52.58	51.61	73.32
